# Supplementary material for: Genomic Signatures of Microgeographic Adaptation in Anopheles coluzzii Across Urban, Rural, and Forested Environments in Gabon
Source: Mol Ecol. 2026 Apr 20;35:e70349. doi: 10.1111/mec.70349 (PMC13093868; doi:10.1111/mec.70349)
Supplement: Supplementary file 2 — Table S1: Description of the An. coluzzii sampling from Gabon for which whole genome sequencing was performed and sequencing statistics. Table S2: Summary of δaδi analyses. Table S3: Candidate regions and genes identified by the XP‐EHH test from rehh program, and functional annotation of the significant SNPs included in those regions. [file MEC-35-e70349-s002.zip]

Archive with 10 entries (9 files):
- supTables/
- __MACOSX/._supTables
- supTables/Supplementary_Table1.xlsx
- __MACOSX/supTables/._Supplementary_Table1.xlsx
- supTables/.DS_Store
- __MACOSX/supTables/._.DS_Store
- supTables/Supplementary_Table2.xlsx
- __MACOSX/supTables/._Supplementary_Table2.xlsx
- supTables/Supplementary_Table3.xlsx
- __MACOSX/supTables/._Supplementary_Table3.xlsx
