# Supplementary material for: Genomic Signatures of Microgeographic Adaptation in Anopheles coluzzii Across Urban, Rural, and Forested Environments in Gabon
Source: Mol Ecol. 2026 Apr 20;35:e70349. doi: 10.1111/mec.70349 (PMC13093868; doi:10.1111/mec.70349)
Supplement: Supplementary file 2 — Table S1: Description of the An. coluzzii sampling from Gabon for which whole genome sequencing was performed and sequencing statistics. Table S2: Summary of δaδi analyses. Table S3: Candidate regions and genes identified by the XP‐EHH test from rehh program, and functional annotation of the significant SNPs included in those regions. [file MEC-35-e70349-s002.zip › supTables/Supplementary_Table1.xlsx]

## Sheet: Feuil1
INDEX	SampleID	Stage	Location	Site	Mission_ID	Collection date	Population	Coverage genome	Coverage chrX	Sexe	Collection method	Filtered	Sample name	NCBI Biosample Accession	NCBI Accession
1	LP45	Adult	village	Lope	118_15_DG_EL	Sep-15	LPV	43.7257	46.3252486317037	Female	Dipping_Method	pass	LP45	SAMN48428608	SRR33515973
2	LP47	Adult	village	Lope	118_15_DG_EL	Sep-15	LPV	31.2861	33.5979308991704	Female	Dipping_Method	pass	LP47	SAMN48428609	SRR33515972
3	LP51	Adult	village	Lope	118_15_DG_EL	Sep-15	LPV	15.5261	15.4089449774092	Female	Dipping_Method	remove	LP51	SAMN48428610	SRR33515961
4	LP52	Adult	village	Lope	118_15_DG_EL	Sep-15	LPV	39.303	40.0139800963452	Female	Dipping_Method	pass	LP52	SAMN48428611	SRR33515926
5	LP53	Adult	village	Lope	118_15_DG_EL	Sep-15	LPV	18.1956	19.3563708240869	Female	Dipping_Method	remove	LP53	SAMN48428612	SRR33515915
6	LP63	Adult	village	Lope	118_15_DG_EL	Sep-15	LPV	31.5652	33.8591704673304	Female	Dipping_Method	pass	LP63	SAMN48428613	SRR33515952
7	LP65	Adult	village	Lope	118_15_DG_EL	Sep-15	LPV	17.307	18.0518767022226	Female	Dipping_Method	remove	LP65	SAMN48428614	SRR33515941
8	LP69	Adult	sylvatic	Lope	004_16_DGD	Feb-16	LPS	9.0264	10.1943274715137	Female	BG	remove	LP69	SAMN48428615	SRR33515930
9	LP71	Adult	sylvatic	Lope	187_17_DGI	Nov-17	LPS	123.073	80.8172660490824	Male	Dipping_Method	pass	LP71	SAMN48428616	SRR33515895
10	LP74	Adult	sylvatic	Lope	187_17_DGI	Nov-17	LPS	70.0714	42.3961120493543	Male	Dipping_Method	pass	LP74	SAMN48428617	SRR33515884
11	LP75	Adult	sylvatic	Lope	187_17_DGI	Nov-17	LPS	72.6849	43.3904210566362	Male	Dipping_Method	pass	LP75	SAMN48428618	SRR33515971
12	LP76	Adult	sylvatic	Lope	187_17_DGI	Nov-17	LPS	141.9093	88.0138714591023	Male	Dipping_Method	pass	LP76	SAMN48428619	SRR33515970
13	LP77	Adult	sylvatic	Lope	187_17_DGI	Nov-17	LPS	67.4967	73.8454584795017	Female	Dipping_Method	remove	LP77	SAMN48428620	SRR33515969
14	LP79	Adult	sylvatic	Lope	004_16_DGD	Feb-16	LPS	39.4045	40.1915672656391	Female	Human_landing_catch	pass	LP79	SAMN48428621	SRR33515968
15	LP224	Adult	sylvatic	Lope	178_16_DG	Nov-16	LPS	26.6276	25.9738071507739	Female	Human_landing_catch	pass	LP224	SAMN48428622	SRR33515967
16	LP226	Adult	sylvatic	Lope	178_16_DG	Nov-16	LPS	43.7408	46.3097613473445	Female	Human_landing_catch	pass	LP226	SAMN48428623	SRR33515966
17	LP235	Adult	sylvatic	Lope	178_16_DG	Nov-16	LPS	34.6745	36.9787772841411	Female	Human_landing_catch	pass	LP235	SAMN48428624	SRR33515965
18	LP238	Adult	sylvatic	Lope	178_16_DG	Nov-16	LPS	23.0679	24.1844716138673	Female	Human_landing_catch	pass	LP238	SAMN48428625	SRR33515964
19	LP243	Adult	sylvatic	Lope	178_16_DG	Nov-16	LPS	13.6296	14.0690873012164	Female	Human_landing_catch	remove	LP243	SAMN48428626	SRR33515963
20	LP249	Adult	sylvatic	Lope	178_16_DG	Nov-16	LPS	42.7146	44.0492037750991	Female	Human_landing_catch	pass	LP249	SAMN48428627	SRR33515962
21	LP250	Adult	sylvatic	Lope	178_16_DG	Nov-16	LPS	63.621	67.5792606665784	Female	Human_landing_catch	pass	LP250	SAMN48428628	SRR33515960
22	LP252	Adult	sylvatic	Lope	004_16_DGD	Feb-16	LPS	88.4941	90.0641329509958	Female	Human_landing_catch	pass	LP252	SAMN48428629	SRR33515959
23	LP255	Adult	sylvatic	Lope	178_16_DG	Nov-16	LPS	14.3988	14.9843172095987	Female	Human_landing_catch	remove	LP255	SAMN48428630	SRR33515958
24	LP258	Adult	sylvatic	Lope	178_16_DG	Nov-16	LPS	41.1284	43.6095955464142	Female	Human_landing_catch	pass	LP258	SAMN48428631	SRR33515957
25	LP259	Adult	sylvatic	Lope	178_16_DG	Nov-16	LPS	39.6894	41.9144307482261	Female	Human_landing_catch	pass	LP259	SAMN48428632	SRR33515956
26	LP260	Adult	sylvatic	Lope	178_16_DG	Nov-16	LPS	65.769	65.8437235222342	Female	Human_landing_catch	pass	LP260	SAMN48428633	SRR33515955
27	LP262	Adult	sylvatic	Lope	178_16_DG	Nov-16	LPS	45.3669	48.6825696012169	Female	Human_landing_catch	pass	LP262	SAMN48428634	SRR33515954
28	LP263	Adult	sylvatic	Lope	178_16_DG	Nov-16	LPS	48.0064	50.0727719485356	Female	Human_landing_catch	pass	LP263	SAMN48428635	SRR33515953
29	LP271	Adult	sylvatic	Lope	178_16_DG	Nov-16	LPS	100.7344	106.663453709958	Female	Human_landing_catch	pass	LP271	SAMN48428636	SRR33515928
30	LP680	Adult	sylvatic	Lope	004_16_DGD	Feb-16	LPS	32.1926	33.4652869982784	Female	Human_landing_catch	pass	LP680	SAMN48428637	SRR33515927
31	LP687	Adult	sylvatic	Lope	004_16_DGD	Feb-16	LPS	31.3607	32.1796911242307	Female	Human_landing_catch	pass	LP687	SAMN48428638	SRR33515925
32	LP697	Adult	sylvatic	Lope	004_16_DGD	Feb-16	LPS	4.2492	5.07469991113883	Female	Human_landing_catch	remove	LP697	SAMN48428639	SRR33515924
33	LP700	Adult	sylvatic	Lope	004_16_DGD	Feb-16	LPS	37.8897	40.5038110764729	Female	Human_landing_catch	pass	LP700	SAMN48428640	SRR33515923
34	LP722	Adult	sylvatic	Lope	004_16_DGD	Feb-16	LPS	45.3953	48.9988200355609	Female	Human_landing_catch	pass	LP722	SAMN48428641	SRR33515922
35	LP736	Adult	sylvatic	Lope	004_16_DGD	Feb-16	LPS	27.0673	29.0382634308018	Female	Human_landing_catch	pass	LP736	SAMN48428642	SRR33515921
36	LP926	Adult	sylvatic	Lope	004_16_DGD	Feb-16	LPS	32.6672	35.1074168162581	Female	Human_landing_catch	pass	LP926	SAMN48428643	SRR33515920
37	LP929	Adult	sylvatic	Lope	004_16_DGD	Feb-16	LPS	52.9115	56.1618713367727	Female	Human_landing_catch	pass	LP929	SAMN48428644	SRR33515919
38	LP934	Adult	sylvatic	Lope	004_16_DGD	Feb-16	LPS	15.7694	16.9073364492954	Female	Human_landing_catch	remove	LP934	SAMN48428645	SRR33515918
39	LP937	Adult	sylvatic	Lope	004_16_DGD	Feb-16	LPS	20.8809	21.2900061361594	Female	Human_landing_catch	remove	LP937	SAMN48428646	SRR33515917
40	LP1118	Adult	village	Lope	004_16_DGD	Feb-16	LPV	7.2205	7.70670190940818	Female	Human_landing_catch	remove	LP1118	SAMN48428647	SRR33515916
41	LP1120	Adult	village	Lope	004_16_DGD	Feb-16	LPV	20.8843	22.42478412345	Female	Human_landing_catch	remove	LP1120	SAMN48428648	SRR33515914
42	LP1121	Adult	village	Lope	004_16_DGD	Feb-16	LPV	56.6726	56.5200918636526	Female	Human_landing_catch	pass	LP1121	SAMN48428649	SRR33515913
43	LP1124	Adult	village	Lope	004_16_DGD	Feb-16	LPV	26.672	29.2175830566568	Female	Human_landing_catch	pass	LP1124	SAMN48428650	SRR33515912
44	LP1125	Adult	village	Lope	004_16_DGD	Feb-16	LPV	4.276	4.91097649385228	Female	Human_landing_catch	remove	LP1125	SAMN48428651	SRR33515911
45	LP1134	Adult	village	Lope	004_16_DGD	Feb-16	LPV	19.0252	20.7273929177045	Female	Human_landing_catch	remove	LP1134	SAMN48428652	SRR33515910
46	LP1135	Adult	village	Lope	004_16_DGD	Feb-16	LPV	66.0288	68.3120183783059	Female	Human_landing_catch	pass	LP1135	SAMN48428653	SRR33515909
47	LP1136	Adult	village	Lope	004_16_DGD	Feb-16	LPV	68.2762	70.8196736963572	Female	Human_landing_catch	pass	LP1136	SAMN48428654	SRR33515908
48	LP1137	Adult	village	Lope	004_16_DGD	Feb-16	LPV	55.9323	56.3933372901887	Female	Human_landing_catch	pass	LP1137	SAMN48428655	SRR33515907
49	LP1138	Adult	village	Lope	004_16_DGD	Feb-16	LPV	89.245	92.3631889384493	Female	Human_landing_catch	pass	LP1138	SAMN48428656	SRR33515906
50	LP1145	Adult	village	Lope	004_16_DGD	Feb-16	LPV	36.8772	38.750591068592	Female	Human_landing_catch	pass	LP1145	SAMN48428657	SRR33515905
51	LP1152	Adult	village	Lope	004_16_DGD	Feb-16	LPV	32.3842	34.6442699716658	Female	Human_landing_catch	pass	LP1152	SAMN48428658	SRR33515951
52	LP1164	Adult	village	Lope	004_16_DGD	Feb-16	LPV	6.2333	6.95346841411107	Female	Human_landing_catch	remove	LP1164	SAMN48428659	SRR33515950
53	LP1165	Adult	village	Lope	004_16_DGD	Feb-16	LPV	2.6951	2.86657206617541	Female	Human_landing_catch	remove	LP1165	SAMN48428660	SRR33515949
54	LP1168	Adult	village	Lope	004_16_DGD	Feb-16	LPV	2.2563	2.5860447959317	Female	Human_landing_catch	remove	LP1168	SAMN48428661	SRR33515948
55	LP1173	Adult	village	Lope	004_16_DGD	Feb-16	LPV	47.6021	51.7997471662898	Female	Human_landing_catch	pass	LP1173	SAMN48428662	SRR33515947
56	LP1281	Adult	village	Lope	004_16_DGD	Feb-16	LPV	52.3921	55.3109108523604	Female	Human_landing_catch	pass	LP1281	SAMN48428663	SRR33515946
57	LP1283	Adult	village	Lope	004_16_DGD	Feb-16	LPV	16.3802	17.5794601901488	Female	Human_landing_catch	remove	LP1283	SAMN48428664	SRR33515945
58	LP1285	Adult	village	Lope	004_16_DGD	Feb-16	LPV	10.2038	11.0718611584879	Female	Human_landing_catch	remove	LP1285	SAMN48428665	SRR33515944
59	LP1286	Adult	village	Lope	004_16_DGD	Feb-16	LPV	78.1305	81.9214467463515	Female	Human_landing_catch	pass	LP1286	SAMN48428666	SRR33515943
60	LP1288	Adult	village	Lope	004_16_DGD	Feb-16	LPV	77.5153	84.7965349474942	Female	Human_landing_catch	pass	LP1288	SAMN48428667	SRR33515942
61	LP1291	Adult	village	Lope	004_16_DGD	Feb-16	LPV	49.4543	48.8341738986274	Female	Human_landing_catch	pass	LP1291	SAMN48428668	SRR33515940
62	LP1292	Adult	village	Lope	004_16_DGD	Feb-16	LPV	100.3509	103.605224434705	Female	Human_landing_catch	pass	LP1292	SAMN48428669	SRR33515939
63	LP1293	Adult	village	Lope	004_16_DGD	Feb-16	LPV	63.0485	64.5181634091072	Female	Human_landing_catch	pass	LP1293	SAMN48428670	SRR33515938
64	LP1298	Adult	village	Lope	004_16_DGD	Feb-16	LPV	60.3454	62.4449028799446	Female	Human_landing_catch	pass	LP1298	SAMN48428671	SRR33515937
65	LBV7	Larva	city	Libreville	007_16_DG	Feb-16	LBV	59.132	61.014103245884	Female	Dipping_Method	pass	LBV7	SAMN48428672	SRR33515936
66	LBV11	Larva	city	Libreville	007_16_DG	Feb-16	LBV	41.8605	43.3039258465957	Female	Dipping_Method	pass	LBV11	SAMN48428673	SRR33515935
67	LBV18	Larva	city	Libreville	007_16_DG	Feb-16	LBV	61.0898	38.6691779907669	Male	Dipping_Method	pass	LBV18	SAMN48428674	SRR33515934
68	LBV24	Larva	city	Libreville	007_16_DG	Feb-16	LBV	68.9684	41.3410990514206	Male	Dipping_Method	pass	LBV24	SAMN48428675	SRR33515933
69	LBV27	Larva	city	Libreville	007_16_DG	Feb-16	LBV	73.0479	43.2249980199325	Male	Dipping_Method	pass	LBV27	SAMN48428676	SRR33515932
70	LBV30	Larva	city	Libreville	007_16_DG	Feb-16	LBV	55.7382	34.9600812655771	Male	Dipping_Method	pass	LBV30	SAMN48428677	SRR33515931
71	LBV31	Larva	city	Libreville	007_16_DG	Feb-16	LBV	59.5977	60.6900638081871	Female	Dipping_Method	pass	LBV31	SAMN48428678	SRR33515929
72	LBV39	Larva	city	Libreville	007_16_DG	Feb-16	LBV	79.715	78.2742350831227	Female	Dipping_Method	pass	LBV39	SAMN48428679	SRR33515904
73	LBV43	Larva	city	Libreville	007_16_DG	Feb-16	LBV	54.7215	57.0816793415583	Female	Dipping_Method	pass	LBV43	SAMN48428680	SRR33515903
74	LBV47	Larva	city	Libreville	007_16_DG	Feb-16	LBV	73.1714	41.7011328773685	Male	Dipping_Method	pass	LBV47	SAMN48428681	SRR33515902
75	LBV57	Larva	city	Libreville	007_16_DG	Feb-16	LBV	53.9301	54.8042806189355	Female	Dipping_Method	pass	LBV57	SAMN48428682	SRR33515901
76	LBV61	Larva	city	Libreville	007_16_DG	Feb-16	LBV	48.8069	50.6348046341614	Female	Dipping_Method	pass	LBV61	SAMN48428683	SRR33515900
77	LBV70	Larva	city	Libreville	007_16_DG	Feb-16	LBV	40.4822	24.0282292440963	Male	Dipping_Method	pass	LBV70	SAMN48428684	SRR33515899
78	LBV72	Larva	city	Libreville	007_16_DG	Feb-16	LBV	68.0347	69.4905666387407	Female	Dipping_Method	pass	LBV72	SAMN48428685	SRR33515898
79	LBV82	Larva	city	Libreville	007_16_DG	Feb-16	LBV	50.756	51.8614483648414	Female	Dipping_Method	pass	LBV82	SAMN48428686	SRR33515897
80	LBV83	Larva	city	Libreville	007_16_DG	Feb-16	LBV	38.8423	39.4932844145978	Female	Dipping_Method	pass	LBV83	SAMN48428687	SRR33515896
81	LBV88	Larva	city	Libreville	007_16_DG	Feb-16	LBV	46.308	48.0795436153523	Female	Dipping_Method	pass	LBV88	SAMN48428688	SRR33515894
82	LBV92	Larva	city	Libreville	007_16_DG	Feb-16	LBV	81.5558	84.1602962197355	Female	Dipping_Method	pass	LBV92	SAMN48428689	SRR33515893
83	LBV100	Larva	city	Libreville	007_16_DG	Feb-16	LBV	47.3872	47.7051882031597	Female	Dipping_Method	pass	LBV100	SAMN48428690	SRR33515892
84	LBV101	Larva	city	Libreville	007_16_DG	Feb-16	LBV	64.0985	68.2323060267679	Female	Dipping_Method	pass	LBV101	SAMN48428691	SRR33515891
85	LBV102	Larva	city	Libreville	007_16_DG	Feb-16	LBV	63.7524	40.6682965942675	Male	Dipping_Method	pass	LBV102	SAMN48428692	SRR33515890
86	LBV105	Larva	city	Libreville	007_16_DG	Feb-16	LBV	66.853	70.77443395077	Female	Dipping_Method	pass	LBV105	SAMN48428693	SRR33515889
87	LBV106	Larva	city	Libreville	007_16_DG	Feb-16	LBV	103.7061	67.7438889296108	Male	Dipping_Method	pass	LBV106	SAMN48428694	SRR33515888
88	LBV107	Larva	city	Libreville	007_16_DG	Feb-16	LBV	52.4429	32.0216679235791	Male	Dipping_Method	pass	LBV107	SAMN48428695	SRR33515887
89	LBV112	Larva	city	Libreville	007_16_DG	Feb-16	LBV	51.5108	30.9920584945551	Male	Dipping_Method	pass	LBV112	SAMN48428696	SRR33515886
90	LBV113	Larva	city	Libreville	007_16_DG	Feb-16	LBV	48.8879	51.1174477643439	Female	Dipping_Method	pass	LBV113	SAMN48428697	SRR33515885
91	LBV114	Larva	city	Libreville	007_16_DG	Feb-16	LBV	40.4671	41.2371817892169	Female	Dipping_Method	pass	LBV114	SAMN48428698	SRR33515883
92	LBV127	Larva	city	Libreville	007_16_DG	Feb-16	LBV	70.7969	45.7562533236847	Male	Dipping_Method	pass	LBV127	SAMN48428699	SRR33515882
93	LBV130	Larva	city	Libreville	007_16_DG	Feb-16	LBV	35.4117	37.2686425608414	Female	Dipping_Method	pass	LBV130	SAMN48428700	SRR33515881
94	LBV132	Larva	city	Libreville	007_16_DG	Feb-16	LBV	42.7449	26.4518434879229	Male	Dipping_Method	pass	LBV132	SAMN48428701	SRR33515880
95	LBV133	Larva	city	Libreville	007_16_DG	Feb-16	LBV	120.0541	120.304539257564	Female	Dipping_Method	pass	LBV133	SAMN48428702	SRR33515879
96	LBV134	Larva	city	Libreville	007_16_DG	Feb-16	LBV	56.1909	57.7750728197489	Female	Dipping_Method	pass	LBV134	SAMN48428703	SRR33515878

## Sheet: Sheet1
Population	Number of samples sequenced	Number of samples genome cov>14x	Number of sample missingness rate<10%
Libreville (LBV)	32	32	32
La Lope Village (LPV)	32	26	20
La Lope Sylvatic (LPS)	32	29	25
	96	87	77
