# Supplementary material for: Genomic Signatures of Microgeographic Adaptation in Anopheles coluzzii Across Urban, Rural, and Forested Environments in Gabon
Source: Mol Ecol. 2026 Apr 20;35:e70349. doi: 10.1111/mec.70349 (PMC13093868; doi:10.1111/mec.70349)
Supplement: Supplementary file 2 — Table S1: Description of the An. coluzzii sampling from Gabon for which whole genome sequencing was performed and sequencing statistics. Table S2: Summary of δaδi analyses. Table S3: Candidate regions and genes identified by the XP‐EHH test from rehh program, and functional annotation of the significant SNPs included in those regions. [file MEC-35-e70349-s002.zip › supTables/Supplementary_Table2.xlsx]

## Sheet: TableS2_Find best DADI model
Table S2a. Best fitting demographical model and their associated parameters
model	AIC	deltaAIC	Best Model	ll_model	optm_ll	theta	nu1	nu2	Ts	Tsc	Tam	m12	m21	b1	b2	O
SI	74164.8	61557.3	0	-37078.4	-37078.4	119169	1.3954	0.832293	0.0453471	-	-	-	-	-	-	0.989803
SIG	67643.3	55035.9	0	-36175.4	-33815.7	116010	38.0932	5.68417	0.0557946	-	-	-	-	0.012922	0.0746915	0.987608
IM	16829.2	4221.76	0	-10170.3	-8408.62	63973.5	1.75433	1.30304	1.05019	-	-	3.8568	3.00374	-	-	0.98857
SC	16701.7	4094.18	0	-8343.83	-8343.83	64819.9	1.66228	1.36094	0.0956766	1.01244	-	4.52133	2.36961	-	-	0.989923
AM	16695.8	4088.37	0	-8932.41	-8340.92	66470.1	1.6637	1.26867	0.983562	-	0.00602234	4.67965	3.45839	-	-	0.988835
AMG	14386.9	1779.39	0	-7184.43	-7184.43	77158.5	4.30727	7.03675	0.00632137	-	0.449849	7.69943	3.60129	0.240224	0.122315	0.988952
IMG	14323.9	1716.44	0	-7153.96	-7153.96	76506.3	4.64947	16.589	0.453556	-	-	5.61193	5.21876	0.22131	0.0389018	0.989232
SCG	12607.5	0	1	-6294.74	-6294.74	78429.5	6.07843	2.05477	0.297599	0.172979	-	8.25958	4.67686	0.100541	0.308346	0.988679
Table S2b. Best fitting demographic history involving Gabonese population split and secondary contact (SC+G model) between LPP and LBV populations estimated from DADI analysis. The most likely parameter values (opt) and their 95% confidence intervals (in original DADI units) estimated using the Godambe information matrix method from δaδi and 1000 bootstrapped datasets.
	opt	ci_low	ci_upp
theta	78429.5	70889.7	85969.3
nu1	6.07843	4.29548	7.86139
nu2	2.05477	1.56096	2.54858
Ts	0.297599	0.210632	0.384566
Tsc	0.172979	0.024822	0.321135
m12	8.25958	5.65598	10.8632
m21	4.67686	3.18661	6.16711
b1	0.100541	0.078285	0.122796
b2	0.308346	0.193008	0.423684
O	0.988679	0.973819	1.00354
