# Supplementary material for: Genomic Signatures of Microgeographic Adaptation in Anopheles coluzzii Across Urban, Rural, and Forested Environments in Gabon
Source: Mol Ecol. 2026 Apr 20;35:e70349. doi: 10.1111/mec.70349 (PMC13093868; doi:10.1111/mec.70349)
Supplement: Supplementary file 2 — Table S1: Description of the An. coluzzii sampling from Gabon for which whole genome sequencing was performed and sequencing statistics. Table S2: Summary of δaδi analyses. Table S3: Candidate regions and genes identified by the XP‐EHH test from rehh program, and functional annotation of the significant SNPs included in those regions. [file MEC-35-e70349-s002.zip › supTables/Supplementary_Table3.xlsx]

## Sheet: Libreville
Table S3. Candidate regions and genes identified by the XP-EHH test from rehh program, and functional annotation of the significant SNPs included in those regions.
Chromosome	start region	end region	population pair	pop under selection	genes ID	XP-EHH higest pvalue	total Nb significant SNP	diploshic sweep type	upstream_gene	5_prime_UTR	5_prime_UTR_premature_start_codon_gain	missense	synonymous	splice_donor&intron_variant	splice_region&intron_variant	splice_region&synonymous_variant	intron	3_prime_UTR	downstream_gene	function from vectorbase	drosophila orthologous gene	function from flybase
2L	3300000	3725000	LPV_LBV	LBV	AGAP004774	1.50559e-09	32	neutral	0	0	0	2	10	0	0	0	16	4	0
2L	3300000	3725000	LPV_LBV	LBV	AGAP004775	2.00392e-10	93	linkedHard	0	2	0	0	5	0	0	0	75	0	11
2L	3300000	3725000	LPV_LBV	LBV	AGAP004776	2.00392e-10	25	neutral	1	0	0	6	8	2	0	0	0	2	6
2L	3300000	3725000	LPV_LBV	LBV	AGAP004777	2.00392e-10	32	neutral	6	0	0	4	22	0	0	0	0	0	0
2L	3300000	3725000	LPV_LBV	LBV	AGAP004778	2.00392e-10	4	linkedHard	1	0	0	0	0	0	0	0	0	3	0
2L	3300000	3725000	LPV_LBV	LBV	AGAP004780	3.30662e-09	97	linkedHard	0	11	2	1	42	0	8	2	28	0	3
2L	3300000	3725000	LPV_LBV	LBV	AGAP004781	3.30662e-09	27	linkedHard	0	0	0	4	17	0	0	0	0	0	6
2L	3300000	3725000	LPV_LBV	LBV	AGAP004782	1.58429e-08	70	linkedHard	10	0	0	7	43	0	0	0	6	0	4
2L	3300000	3725000	LPV_LBV	LBV	AGAP004783	2.69145e-08	247	neutral	0	0	0	1	5	0	2	0	239	0	0
2L	3300000	3725000	LPV_LBV	LBV	AGAP004784	3.47394e-05	6	neutral	2	0	0	0	1	0	0	0	1	2	0
2L	3300000	3725000	LPV_LBV	LBV	AGAP004786	1.14922e-05	3	neutral	0	0	0	0	0	0	0	0	0	0	3
2L	3300000	3725000	LPV_LBV	LBV	AGAP004787	4.12019e-06	57	neutral	31	0	0	2	15	0	0	1	8	0	0
2L	25075000	25725000	LPV_LBV	LBV	AGAP006025	2.43825e-06	15	neutral	0	0	0	0	0	0	0	0	15	0	0
2L	25075000	25725000	LPV_LBV	LBV	AGAP006027	6.66439e-06	30	neutral	16	0	0	1	1	0	0	0	12	0	0
2L	25075000	25725000	LPV_LBV	LBV	AGAP006028	7.61496e-06	47	neutral	42	0	0	0	0	0	0	0	5	0	0	GABA-gated chloride channel subunit	-	-
2L	25075000	25725000	LPV_LBV	LBV	AGAP006029	8.15188e-06	9	neutral	0	0	0	0	0	0	0	0	0	0	9
2L	25075000	25725000	LPV_LBV	LBV	AGAP006034	1.49375e-05	32	neutral	32	0	0	0	0	0	0	0	0	0	0
2L	25075000	25725000	LPV_LBV	LBV	AGAP006035	1.0945e-06	7	neutral	7	0	0	0	0	0	0	0	0	0	0
2L	25075000	25725000	LPV_LBV	LBV	AGAP006038	7.14643e-05	35	neutral	18	0	0	6	11	0	0	0	0	0	0
2L	25075000	25725000	LPV_LBV	LBV	AGAP006051	1.16568e-05	36	neutral	30	0	0	1	5	0	0	0	0	0	0
2L	25075000	25725000	LPV_LBV	LBV	AGAP013678	1.00142e-05	28	neutral	27	0	0	0	0	0	0	0	0	0	1
3L	36350000	36525000	LPV_LBV	LBV	AGAP012019	1.26365e-06	19	neutral	7	0	0	2	10	0	0	0	0	0	0	unspecified product	NA	NA
3L	41275000	41500000	LPV_LBV	LBV	AGAP012382	2.57713e-06	25	neutral	19	0	0	1	5	0	0	0	0	0	0	unspecified product	NA	NA
3L	41275000	41500000	LPV_LBV	LBV	AGAP012383	2.57713e-06	33	neutral	30	0	0	0	3	0	0	0	0	0	0	organic cation transporter	FBgn0033809, FBgn0037140, FBgn0037144	transmembrane transporter activity
3L	41275000	41500000	LPV_LBV	LBV	AGAP012385	3.28571e-06	26	neutral	20	0	0	0	0	0	0	0	0	0	6	Toll	FBgn0004364, FBgn0029114, FBgn0034476, FBgn0036494	toll like receptor, defense response to other organism
3L	41275000	41500000	LPV_LBV	LBV	AGAP012386	3.87267e-05	5	neutral	0	0	0	0	0	0	0	0	0	0	5	unspecified product	NA	NA
3R	28425000	28900000	LPV_LBV	LBV	AGAP009185	7.32858e-08	51	linkedHard	0	0	0	21	17	0	0	0	0	0	13
3R	28425000	28900000	LPV_LBV	LBV	AGAP009187	7.32858e-08	8	linkedHard	4	0	0	2	1	0	1	0	0	0	0
3R	28425000	28900000	LPV_LBV	LBV	AGAP009188	1.3984e-07	10	linkedHard	0	0	0	0	7	0	0	0	0	1	2
3R	28425000	28900000	LPV_LBV	LBV	AGAP009189	1.71334e-10	67	linkedHard	0	0	0	10	25	0	2	2	6	13	9
3R	28425000	28900000	LPV_LBV	LBV	AGAP009190	1.71334e-10	47	linkedHard	0	0	0	14	17	0	1	0	0	0	15
3R	28425000	28900000	LPV_LBV	LBV	AGAP009191	1.71334e-10	37	linkedHard	4	0	0	2	31	0	0	0	0	0	0
3R	28425000	28900000	LPV_LBV	LBV	AGAP009192	1.71334e-10	19	linkedHard	0	1	0	1	17	0	0	0	0	0	0
3R	28425000	28900000	LPV_LBV	LBV	AGAP009193	1.71334e-10	14	linkedHard	0	0	0	8	6	0	0	0	0	0	0
3R	28425000	28900000	LPV_LBV	LBV	AGAP009194	3.30662e-09	5	linkedHard	5	0	0	0	0	0	0	0	0	0	0
3R	28425000	28900000	LPV_LBV	LBV	AGAP009195	2.61259e-10	21	linkedHard	0	1	0	4	13	0	2	0	0	1	0	glutathione S-transferase epsilon class 1 (GSTE)	-	-
3R	28425000	28900000	LPV_LBV	LBV	AGAP009196	2.61259e-10	23	linkedHard	0	0	0	3	19	0	1	0	0	0	0
3R	28425000	28900000	LPV_LBV	LBV	AGAP009197	2.61259e-10	25	linkedHard	7	1	0	3	14	0	0	0	0	0	0
3R	28425000	28900000	LPV_LBV	LBV	AGAP009198	2.61259e-10	128	hard	44	0	0	12	54	0	1	0	0	0	17
3R	28425000	28900000	LPV_LBV	LBV	AGAP009199	2.05127e-09	28	hard	0	0	0	1	18	0	0	0	0	0	9
3R	28425000	28900000	LPV_LBV	LBV	AGAP009200	2.05127e-09	20	hard	0	0	0	0	9	0	0	0	11	0	0
3R	28425000	28900000	LPV_LBV	LBV	AGAP009201	1.38908e-09	56	hard/linkedHard	0	0	0	1	20	0	0	0	33	2	0
3R	28425000	28900000	LPV_LBV	LBV	AGAP009202	3.42904e-06	28	linkedHard	18	0	0	0	1	0	0	0	0	9	0
3R	28425000	28900000	LPV_LBV	LBV	AGAP009203	1.35715e-08	44	neutral	2	0	0	2	12	0	0	0	19	9	0
3R	28425000	28900000	LPV_LBV	LBV	AGAP009204	1.35715e-08	20	linkedHard	0	0	0	0	3	0	0	0	0	9	8
3R	28425000	28900000	LPV_LBV	LBV	AGAP009205	1.35715e-08	52	linkedHard	0	2	0	18	21	0	1	0	0	10	0
3R	28425000	28900000	LPV_LBV	LBV	AGAP009206	2.43431e-08	37	linkedHard	33	0	0	0	3	0	1	0	0	0	0
3R	28425000	28900000	LPV_LBV	LBV	AGAP009207	3.50885e-09	240	neutral	0	0	0	0	1	0	0	0	108	0	131
3R	28425000	28900000	LPV_LBV	LBV	AGAP009210	2.90833e-06	12	neutral	0	0	0	0	0	0	0	0	12	0	0
3R	28425000	28900000	LPV_LBV	LBV	AGAP009211	2.90833e-06	10	neutral	1	0	0	0	0	0	0	0	0	0	9
3R	28425000	28900000	LPV_LBV	LBV	AGAP009212	2.90833e-06	24	neutral	0	0	0	1	8	0	0	0	15	0	0
3R	28425000	28900000	LPV_LBV	LBV	AGAP028058	1.35715e-08	8	neutral	0	0	0	0	0	0	0	0	0	0	8
2L	3300000	3650000	LPS_LBV	LBV	AGAP004775	1.56503e-10	85	linkedHard	1	2	0	0	5	0	0	0	63	0	14
2L	3300000	3650000	LPS_LBV	LBV	AGAP004776	1.56503e-10	29	neutral	5	0	0	6	8	2	0	0	0	2	6
2L	3300000	3650000	LPS_LBV	LBV	AGAP004777	1.56503e-10	25	neutral	0	0	0	4	21	0	0	0	0	0	0
2L	3300000	3650000	LPS_LBV	LBV	AGAP004778	1.56503e-10	20	linkedHard	17	0	0	0	0	0	0	0	0	3	0
2L	3300000	3650000	LPS_LBV	LBV	AGAP004780	6.81491e-09	115	linkedHard	26	17	2	1	34	0	7	2	24	0	2
2L	3300000	3650000	LPS_LBV	LBV	AGAP004781	6.81491e-09	54	linkedHard	28	0	0	4	16	0	0	0	0	0	6
2L	3300000	3650000	LPS_LBV	LBV	AGAP004782	8.72603e-08	50	linkedHard	7	0	0	4	29	0	0	0	6	0	4
2L	3300000	3650000	LPS_LBV	LBV	AGAP004783	8.20092e-08	201	neutral	2	0	0	1	2	0	2	0	194	0	0
2L	3300000	3650000	LPS_LBV	LBV	AGAP004784	4.21066e-05	46	neutral	40	0	0	0	2	0	0	0	1	3	0
2L	3300000	3650000	LPS_LBV	LBV	AGAP004786	5.43345e-06	5	neutral	0	0	0	0	0	0	0	0	0	0	5
2L	3300000	3650000	LPS_LBV	LBV	AGAP004787	1.56418e-06	70	neutral	37	0	0	3	16	0	1	1	12	0	0
2L	25075000	25725000	LPS_LBV	LBV	AGAP006025	7.16333e-07	23	neutral	4	0	0	0	0	0	0	0	19	0	0
2L	25075000	25725000	LPS_LBV	LBV	AGAP006026	7.90942e-06	7	neutral	0	0	0	0	0	0	0	0	7	0	0
2L	25075000	25725000	LPS_LBV	LBV	AGAP006027	7.63483e-07	11	neutral	0	0	0	1	3	0	0	0	7	0	0
2L	25075000	25725000	LPS_LBV	LBV	AGAP006028	2.12867e-05	3	neutral	0	0	0	0	0	0	0	0	3	0	0
2L	25075000	25725000	LPS_LBV	LBV	AGAP006029	3.69874e-06	8	neutral	0	0	0	0	0	0	0	0	0	0	8	GABA-gated chloride channel subunit	-	-
2L	25075000	25725000	LPS_LBV	LBV	AGAP006030	3.69874e-06	2	neutral	0	0	0	0	0	0	0	0	2	0	0
2L	25075000	25725000	LPS_LBV	LBV	AGAP006038	7.28048e-06	9	neutral	0	0	0	2	7	0	0	0	0	0	0
2L	25075000	25725000	LPS_LBV	LBV	AGAP006039	7.28048e-06	5	neutral	0	0	0	1	4	0	0	0	0	0	0
2L	25075000	25725000	LPS_LBV	LBV	AGAP006049	5.64515e-05	2	neutral	0	0	0	0	0	0	2	0	0	0	0
2L	25075000	25725000	LPS_LBV	LBV	AGAP006051	5.64515e-05	1	neutral	0	0	0	0	1	0	0	0	0	0	0
3L	9925000	10100000	LPS_LBV	LBV	AGAP010764	2.90324e-05	4	neutral	0	0	0	0	0	0	0	0	0	0	4	unspecified product	NA	NA
3L	21825000	22000000	LPS_LBV	LBV	AGAP011359	4.56673e-05	3	neutral	0	0	0	1	2	0	0	0	0	0	0	Metalloendopeptidase	FBgn0030947	enable metalloendopeptidase activity. Predicted to be involved in proteolysis
3L	41275000	41450000	LPS_LBV	LBV	AGAP012385	1.36317e-05	45	neutral	40	0	0	0	0	0	0	0	0	0	5	unspecified product	NA	NA
3R	28400000	28975000	LPS_LBV	LBV	AGAP009185	1.30126e-06	50	linkedHard	11	0	0	14	7	0	0	0	0	0	18	Toll	FBgn0004364, FBgn0029114, FBgn0034476, FBgn0036494	toll like receptor, defense response to other organism
3R	28400000	28975000	LPS_LBV	LBV	AGAP009187	2.77426e-07	5	linkedHard	2	0	0	1	1	0	1	0	0	0	0
3R	28400000	28975000	LPS_LBV	LBV	AGAP009188	2.77426e-07	5	linkedHard	0	0	0	0	1	0	0	0	0	0	4
3R	28400000	28975000	LPS_LBV	LBV	AGAP009189	1.00648e-09	153	linkedHard	76	0	0	9	29	0	3	2	4	16	14
3R	28400000	28975000	LPS_LBV	LBV	AGAP009190	1.00648e-09	70	linkedHard	17	0	0	17	18	0	1	0	0	0	17
3R	28400000	28975000	LPS_LBV	LBV	AGAP009191	1.00648e-09	31	linkedHard	0	0	0	2	29	0	0	0	0	0	0
3R	28400000	28975000	LPS_LBV	LBV	AGAP009192	1.00648e-09	21	linkedHard	0	1	0	1	19	0	0	0	0	0	0
3R	28400000	28975000	LPS_LBV	LBV	AGAP009193	1.00648e-09	74	linkedHard	59	0	0	8	7	0	0	0	0	0	0
3R	28400000	28975000	LPS_LBV	LBV	AGAP009194	1.77363e-08	2	linkedHard	2	0	0	0	0	0	0	0	0	0	0
3R	28400000	28975000	LPS_LBV	LBV	AGAP009195	3.29323e-10	42	linkedHard	17	1	0	4	19	0	1	0	0	0	0
3R	28400000	28975000	LPS_LBV	LBV	AGAP009196	3.29323e-10	22	linkedHard	0	0	0	5	16	0	1	0	0	0	0	glutathione S-transferase epsilon class 1 (GSTE)	-	-
3R	28400000	28975000	LPS_LBV	LBV	AGAP009197	3.29323e-10	21	linkedHard	0	1	0	3	17	0	0	0	0	0	0
3R	28400000	28975000	LPS_LBV	LBV	AGAP009198	3.29323e-10	115	hard	1	0	0	14	71	0	1	0	0	0	28
3R	28400000	28975000	LPS_LBV	LBV	AGAP009199	1.13538e-09	28	hard	0	0	0	0	20	0	0	0	0	0	8
3R	28400000	28975000	LPS_LBV	LBV	AGAP009200	1.13538e-09	24	hard	1	0	0	0	11	0	0	0	12	0	0
3R	28400000	28975000	LPS_LBV	LBV	AGAP009201	1.48657e-08	76	hard/linkedHard	0	0	0	1	23	0	0	0	51	1	0
3R	28400000	28975000	LPS_LBV	LBV	AGAP009202	9.11833e-07	16	linkedHard	4	0	0	0	1	0	0	0	0	11	0
3R	28400000	28975000	LPS_LBV	LBV	AGAP009204	2.01501e-07	27	linkedHard	13	0	0	0	1	0	0	0	0	5	8
3R	28400000	28975000	LPS_LBV	LBV	AGAP009205	2.01501e-07	50	linkedHard	0	1	0	17	21	0	1	0	0	10	0
3R	28400000	28975000	LPS_LBV	LBV	AGAP009206	2.01501e-07	10	linkedHard	7	0	0	0	3	0	0	0	0	0	0
3R	28400000	28975000	LPS_LBV	LBV	AGAP009210	8.61609e-08	406	neutral	3	0	0	31	70	0	2	1	138	7	154
3R	28400000	28975000	LPS_LBV	LBV	AGAP009211	3.08879e-07	19	neutral	0	0	0	3	2	0	0	0	0	0	14
3R	28400000	28975000	LPS_LBV	LBV	AGAP009212	3.08879e-07	10	neutral	0	0	0	1	6	0	0	0	3	0	0
3R	28400000	28975000	LPS_LBV	LBV	AGAP009216	2.24684e-05	3	neutral	2	0	0	0	1	0	0	0	0	0	0
3R	28400000	28975000	LPS_LBV	LBV	AGAP009219	3.62606e-05	4	neutral	2	0	0	0	0	0	0	0	0	0	2
3R	28400000	28975000	LPS_LBV	LBV	AGAP009220	3.62606e-05	4	neutral	0	0	0	0	4	0	0	0	0	0	0
3R	28400000	28975000	LPS_LBV	LBV	AGAP009222	2.79596e-05	8	neutral	0	0	0	2	5	0	1	0	0	0	0
3R	28400000	28975000	LPS_LBV	LBV	AGAP009223	2.79596e-05	4	neutral	4	0	0	0	0	0	0	0	0	0	0
3R	18600000	18750000	LPV_LBV	LPdom	AGAP028559	4.76803e-05	1	neutral	0	0	0	0	0	0	0	0	0	1	0	unspecified product	NA	NA
3R	51450000	51625000	LPV_LBV	LPdom	AGAP010245	2.0774e-05	35	neutral	30	0	0	2	3	0	0	0	0	0	0	Roundabout	FBgn0005631	Roundabout 1 (member of the Robo receptor family, it contributes to axon guidance and dendrite morphogenesis as well as regulating trachea and heart tube development)

## Sheet: La Lopé village
Chromosome	start region	end region	population pair	pop under selection	genes ID	XP-EHH higest pvalue	total Nb significant SNP	diploshic sweep type	upstream_gene	5_prime_UTR	5_prime_UTR_premature_start_codon_gain	missense	synonymous	splice_donor&intron_variant	splice_region&intron_variant	splice_region&synonymous_variant	intron	3_prime_UTR	downstream_gene	function from vectorbase	drosophila orthologous gene	function from flybase
2L	15800000	16025000	LPV_LPS	LPV	AGAP005465	1.34697e-14	62	linkedSoft	1	0	0	3	1	0	0	0	57	0	0	putative diuretic insect hormone receptor 2	FBgn0033932	Diuretic hormone 44 receptor 1 (involved in regulation of diuresis, sperm storage in females and circadian control of locomotion)
2L	19125000	19300000	LPV_LPS	LPV	AGAP005703	1.2587e-05	9	neutral	0	0	0	3	6	0	0	0	0	0	0	serine collagenase 1 precursor	NA	NA
2L	37225000	37500000	LPV_LPS	LPV	AGAP006730	1.56658e-07	4	neutral	1	0	0	0	3	0	0	0	0	0	0	unspecified product	FBgn0033783	ubiquitin protein ligase activity and zinc ion binding activity
2L	37225000	37500000	LPV_LPS	LPV	AGAP006734	1.75069e-05	40	neutral	32	0	0	0	0	0	0	0	0	0	8	DNA-repair protein XRCC2	FBgn0030931	X-ray repair cross complementing 2 (encodes a protein involved in DNA repair)
2L	46075000	46275000	LPV_LPS	LPV	AGAP007375	9.86969e-09	7	neutral	0	0	1	0	0	0	0	0	6	0	0	unspecified product	FBgn0034269	Hyccin (involved in phosphatidylinositol phosphate biosynthetic process and protein localization to plasma membrane)
2L	46075000	46275000	LPV_LPS	LPV	AGAP007377	2.77146e-11	55	neutral	4	0	0	10	41	0	0	0	0	0	0	unspecified product	FBgn0040305	MTF-1, Metal response element-binding Transcription Factor-1 (zinc finger protein that primarily controls the homeostasis of physiological trace metals, such as zinc and copper)
2L	46075000	46275000	LPV_LPS	LPV	AGAP007378	2.77146e-11	6	neutral	6	0	0	0	0	0	0	0	0	0	0	N-acetyltransferase 9	FBgn0039859	N-acetyltransferase (necessary for the stabilization of spindle microtubules and for mitosis progression)
2L	46075000	46275000	LPV_LPS	LPV	AGAP013291	2.77146e-11	4	neutral	0	0	0	0	0	0	0	0	0	0	4	Trafficking protein particle complex 3	FBgn0260859	Blocked early in transport 3 (dsRNA transport)
2R	54400000	55025000	LPV_LPS	LPV	AGAP004327	1.77046e-08	38	neutral	0	0	0	15	23	0	0	0	0	0	0	unspecified product	NA	NA
2R	54400000	55025000	LPV_LPS	LPV	AGAP004335	3.67358e-05	3	neutral	0	0	0	0	0	0	0	0	3	0	0	filamin	FBgn0014141	cheerio F-actin crosslinking protein of the filamin protein family (organize the F-actin cytoskeleton in multiple contexts)
2R	54400000	55025000	LPV_LPS	LPV	AGAP004338	4.60845e-10	22	neutral	18	0	0	0	4	0	0	0	0	0	0	unspecified product	NA	NA
2R	54400000	55025000	LPV_LPS	LPV	AGAP004340	4.60845e-10	37	neutral	24	0	0	0	3	0	0	0	0	10	0	unspecified product	FBgn0283438	unspecified product
2R	54400000	55025000	LPV_LPS	LPV	AGAP004344	1.38542e-07	73	neutral	52	0	0	0	0	0	0	0	14	0	7	hairless	NA	NA
2R	54400000	55025000	LPV_LPS	LPV	AGAP004345	2.912e-05	6	neutral	2	0	0	1	3	0	0	0	0	0	0	unspecified product	NA	NA
2R	54400000	55025000	LPV_LPS	LPV	AGAP004348	2.912e-05	19	neutral	0	0	0	12	7	0	0	0	0	0	0	unspecified product	NA	NA
2R	54400000	55025000	LPV_LPS	LPV	AGAP013088	4.78727e-12	65	neutral	0	0	0	36	29	0	0	0	0	0	0	unspecified product	NA	NA
2R	54400000	55025000	LPV_LPS	LPV	AGAP013385	4.60845e-10	8	neutral	0	0	0	2	5	0	0	0	0	1	0	unspecified product	FBgn0039929	leg disc development, expressed in wing hinge primordium and wing pouch
2R	55300000	55475000	LPV_LPS	LPV	AGAP004372	4.20664e-05	5	neutral	0	0	0	0	0	0	0	0	5	0	0	elongation of very long chain fatty acids protein 1	FBgn0037534	ELOVL fatty acid elongase (long-chain fatty acids elongation cycle)
3L	7600000	7750000	LPV_LPS	LPV	AGAP010629	3.28675e-14	111	neutral	0	2	1	0	1	0	0	0	107	0	0	unspecified product	NA	NA
3L	10925000	11125000	LPV_LPS	LPV	AGAP010812	9.13059e-06	6	neutral	0	0	0	0	0	0	0	0	0	0	6	thioester-containing protein 4	FBgn0041183	Thioester-containing protein 1 (Involved in innate immune response)
3L	12000000	12175000	LPV_LPS	LPV	AGAP010855	3.1531e-05	2	neutral	1	0	0	0	0	0	0	0	1	0	0	solute carrier family 45%2C member 1/2/4	FBgn0035968, FBgn0267429	Solute carrier family 45 member 1 / loss of visual transmission
3L	12000000	12175000	LPV_LPS	LPV	AGAP010857	4.13301e-06	4	neutral	4	0	0	0	0	0	0	0	0	0	0	sodium-dependent nutrient amino acid transporter 5	FBgn0029762	Nutrient Amino Acid Transporter 1 (sodium cotransporter that promotes absorption of the D isomers of essential amino acids)
3L	23175000	23375000	LPV_LPS	LPV	AGAP011388	9.03152e-09	2	neutral	2	0	0	0	0	0	0	0	0	0	0	solute carrier family 39 (zinc transporter)%2C member 5	FBgn0261802	phosphatase 1 binding activity
3R	1700000	1850000	LPV_LPS	LPV	AGAP007839	3.22904e-07	4	soft	0	0	0	0	0	0	0	0	4	0	0	unspecified product	FBgn0032196	leg disc development expressed in wing hinge primordium and wing pouch
3R	12100000	12550000	LPV_LPS	LPV	AGAP008538	7.18771e-06	8	neutral	5	0	0	0	0	0	0	0	3	0	0	unspecified product	FBgn0010114	hikaru genki (hikaru genki (hig) encodes a secretory matrix protein localized to the synaptic clefts of cholinergic synapses)
3R	18575000	19025000	LPV_LPS	LPV	AGAP008823	7.25728e-22	8	neutral	8	0	0	0	0	0	0	0	0	0	0	unspecified product	FBgn0261802	enables protein phosphatase 1 binding activity, involved in cell-cell junction organization
3R	18575000	19025000	LPV_LPS	LPV	AGAP008826	1.24648e-11	12	neutral	0	0	0	0	0	0	0	0	12	0	0	unspecified product	FBgn0264443	unspecified product
3R	18575000	19025000	LPV_LPS	LPV	AGAP028559	7.25728e-22	65	neutral	0	0	0	0	1	0	0	0	4	60	0	unspecified product	NA	NA
3R	28750000	32850000	LPV_LPS	LPV	AGAP009210	7.62687e-05	8	neutral	6	0	0	0	0	0	0	0	0	0	2	CLIP-domain serine protease	FBgn0020503	Cytoplasmic linker protein 190 (interaction between the actin and microtubule cytoskeleton)
3R	28750000	32850000	LPV_LPS	LPV	AGAP009380	1.00586e-07	7	neutral	7	0	0	0	0	0	0	0	0	0	0	cellular retinaldehyde-binding protein	NA	NA
3R	28750000	32850000	LPV_LPS	LPV	AGAP009381	1.00586e-07	2	neutral	0	0	0	1	1	0	0	0	0	0	0	Cellular retinaldehyde-binding protein	FBgn0031913	enable phosphatidylinositol bisphosphate binding activity and retinal binding activity, involved in response to light stimulus
3R	42975000	43275000	LPV_LPS	LPV	AGAP009776	5.79324e-09	6	neutral	0	0	0	0	1	0	0	0	5	0	0	anoctamin-10	FBgn0000152, FBgn0028879	Abnormal X segregation (Axs) encodes a member of transmembrane proteins with calcium-activated chloride activity.
3R	42975000	43275000	LPV_LPS	LPV	AGAP009777	4.94642e-06	9	neutral	1	0	0	0	0	0	1	0	7	0	0	mothers against decapentaplegic homolog 2/3	FBgn0025800	Smad on X (transcription factor that mediates Activin signalling)
3R	49850000	50075000	LPV_LPS	LPV	AGAP010178	1.44962e-07	2	neutral	0	0	0	0	2	0	0	0	0	0	0	unspecified product	FBgn0053120	Long-chain-alcohol O-fatty-acyltransferase
3R	49850000	50075000	LPV_LPS	LPV	AGAP010184	1.77239e-06	23	neutral	2	0	0	0	0	0	0	0	0	0	21	echinoid	FBgn0000547	echinoid (cell adhesion molecule of adherens junctions that mediate cell adhesion/recognition)

## Sheet: La Lopé sylvatic
Chromosome	start region	end region	population pair	pop under selection	genes ID	XP-EHH higest pvalue	total Nb significant SNP	diploshic sweep type	upstream_gene	5_prime_UTR	5_prime_UTR_premature_start_codon_gain	missense	synonymous	splice_donor&intron_variant	splice_region&intron_variant	splice_region&synonymous_variant	intron	3_prime_UTR	downstream_gene	function from vectorbase	drosophila orthologous gene	function from flybase
3L	39350000	39525000	LPS_LBV	LPS	AGAP012255	1.18613e-05	5	neutral	2	0	0	0	0	0	0	0	3	0	0	unspecified product	FBgn0024232	gprs (expressed in embryonic/larval central nervous system and ventral midline of embryo)
3L	39350000	39525000	LPS_LBV	LPS	AGAP012256	3.87322e-08	17	soft/linkedSoft	1	0	0	5	0	0	0	0	0	0	11	Polypeptide N-acetylgalactosaminyltransferase	FBgn0031681	Pgant5, Polypeptide N-Acetylgalactosaminyltransferase 5 (essential and affects digestive system acidification)
2L	7900000	8325000	LPV_LPS	LPS	AGAP005011	3.28322e-07	18	linkedSoft	1	0	0	0	0	0	0	0	17	0	0	Iroquois-class homeodomain protein irx	FBgn0014343	mirror (roquois homeobox transcription factor involved in dorso-ventral axis formation during oogenesis and eye formation)
2L	10075000	10250000	LPV_LPS	LPS	AGAP005105	1.35131e-06	5	neutral	0	0	0	2	3	0	0	0	0	0	0	unspecified product	NA	NA
2L	10075000	10250000	LPV_LPS	LPS	AGAP005106	1.35131e-06	1	neutral	0	0	0	0	0	0	0	0	1	0	0	unspecified product	NA	NA
2L	14000000	14225000	LPV_LPS	LPS	AGAP005323	2.36321e-05	6	soft	2	0	0	0	0	0	0	0	0	0	4	D-aspartate oxidase	FBgn0033543	unspecified product
2L	14000000	14225000	LPV_LPS	LPS	AGAP005324	9.57453e-06	13	linkedSoft	5	0	0	0	0	0	0	0	8	0	0	ubiquitin-conjugating enzyme E2 W	FBgn0033544	unspecified product
2L	14000000	14225000	LPV_LPS	LPS	AGAP005329	1.36583e-06	17	neutral	0	0	0	0	0	0	0	0	0	0	17	unspecified product	FBgn0035171	unspecified product
2L	43500000	43750000	LPV_LPS	LPS	AGAP007160	6.08445e-06	6	neutral	1	5	0	0	0	0	0	0	0	0	0	alpha-crystallin chain B	NA	NA
2L	43500000	43750000	LPV_LPS	LPS	AGAP007163	1.36153e-06	14	neutral	0	0	0	0	0	0	0	0	9	1	4	3'%2C5'-cyclic-nucleotide phosphodiesterase	FBgn0266377	Phosphodiesterase 8 (involved in the positive regulation of MAP kinase signaling and in inhibiting oxidative stress-induced cell death)
2L	43500000	43750000	LPV_LPS	LPS	AGAP007164	1.36153e-06	57	neutral	48	0	0	1	8	0	0	0	0	0	0	unspecified product	NA	NA
2L	45050000	45300000	LPV_LPS	LPS	AGAP007300	9.81099e-05	1	neutral	0	0	0	0	0	0	0	0	0	0	1	alkaline phosphatase	FBgn0016123	Alkaline phosphatase 4 (Important role in neural and renal epithelial function)
2L	45050000	45300000	LPV_LPS	LPS	AGAP007307	1.34405e-08	57	neutral	0	0	0	0	0	0	0	0	57	0	0	Rap guanine nucleotide exchange factor (GEF) 4	FBgn0085421	Exchange protein directly activated by cAMP (involved in transducing cAMP effects during synaptic potentiation, neuronal differentiation and renal secretion)
2R	45550000	46200000	LPV_LPS	LPS	AGAP003893	5.52779e-06	5	neutral	0	0	0	0	0	0	0	0	5	0	0	C-terminal-binding protein	FBgn0020496	C-terminal Binding Protein (Hairy-interacting protein required for embryonic segmentation and hairy-mediated transcriptional repression)
2R	45550000	46200000	LPV_LPS	LPS	AGAP003914	1.00586e-07	129	neutral	17	0	0	2	20	0	0	0	65	7	18	unspecified product	FBgn0003165	pumilio (RNA binding proteins, germline stem cell identity maintenance, primordial germ cell proliferation and migration, synaptic plasticity, as well as learning and memory)
2R	50925000	51350000	LPV_LPS	LPS	AGAP004169	2.58488e-08	96	neutral	1	0	0	0	0	0	0	0	95	0	0	unspecified product	FBgn0259244	unspecified product
2R	50925000	51350000	LPV_LPS	LPS	AGAP004176	2.73224e-06	16	neutral	0	0	0	2	9	0	4	0	0	1	0	serine/threonine-protein kinase/endoribonuclease IRE1	FBgn0261984	Inositol-requiring enzyme-1, transmembrane protein that mediates the unfolded protein response, photoreceptor differentiation and rhabdomere morphogenesis
2R	50925000	51350000	LPV_LPS	LPS	AGAP004179	9.49004e-06	11	neutral	3	0	0	0	0	0	0	0	8	0	0	EF-hand domain family%2C member A1	FBgn0038735	Mitochondrial calcium uptake 3 (Is expressed in adult head)
3L	1900000	2350000	LPV_LPS	LPS	AGAP010345	3.43675e-05	10	neutral	7	0	0	0	3	0	0	0	0	0	0	OTU domain-containing protein 7	NA	NA
3L	1900000	2350000	LPV_LPS	LPS	AGAP010346	6.52383e-05	1	neutral	0	0	0	0	1	0	0	0	0	0	0	merlin (moesin-ezrin-radixin-like protein)	FBgn0086384	Merlin
3L	1900000	2350000	LPV_LPS	LPS	AGAP010349	8.11352e-05	8	neutral	8	0	0	0	0	0	0	0	0	0	0	unspecified product	FBgn0259167	unspecified product
3L	1900000	2350000	LPV_LPS	LPS	AGAP010351	5.10272e-05	1	neutral	0	0	0	0	1	0	0	0	0	0	0	insulysin	FBgn0001247	Insulin degrading metalloproteinase
3L	1900000	2350000	LPV_LPS	LPS	AGAP010353	4.0803e-05	5	neutral	0	0	0	0	2	0	0	0	3	0	0	DNA cross-link repair 1A protein	FBgn0037338	Snm1 (nvolved in double-strand break repair via nonhomologous end joining; interstrand cross-link repair; and protection from non-homologous end joining at telomere)
3L	1900000	2350000	LPV_LPS	LPS	AGAP010355	5.44989e-08	32	linkedHard	0	0	0	0	0	0	0	0	32	0	0	unspecified product	FBgn0266129	jim lovell (tyrosine kinase-related protein, has a regulatory role during midline cell development)
3L	1900000	2350000	LPV_LPS	LPS	AGAP010367	5.91876e-07	4	neutral	0	0	0	0	0	0	0	0	0	0	4	unspecified product	NA	NA
3L	2800000	2975000	LPV_LPS	LPS	AGAP010410	1.84054e-07	13	linkedSoft/linkedHard	0	0	0	0	0	0	0	0	0	0	13	unspecified product	FBgn0002643	mastermind (Notch signaling pathway.)
3L	3100000	3375000	LPV_LPS	LPS	AGAP010427	1.11768e-06	23	neutral	2	0	0	2	8	0	1	0	0	0	10	serine palmitoyltransferase	FBgn0086532	Serine palmitoyltransferase subunit I (hereditary sensory and autonomic neuropathy type 1)
3L	3100000	3375000	LPV_LPS	LPS	AGAP010428	3.2016e-08	26	neutral	4	0	0	1	14	0	1	0	0	0	6	1%2C4-alpha-glucan branching enzyme	FBgn0053138	1,4-Alpha-Glucan Branching Enzyme (determination of lifespan)
3L	3100000	3375000	LPV_LPS	LPS	AGAP010429	3.2016e-08	21	neutral	0	0	0	1	20	0	0	0	0	0	0	succinate dehydrogenase (ubiquinone) flavoprotein subunit	FBgn0036222	Succinate dehydrogenase, subunit A (flavoprotein)-like (part of mitochondrial respiratory chain complex II, is expressed in adult head and spermatozoon)
3L	3100000	3375000	LPV_LPS	LPS	AGAP010430	3.2016e-08	1	neutral	0	0	0	0	1	0	0	0	0	0	0	amiloride-sensitive sodium channel%2C other	FBgn0034489	Pickpocket 6 (non-voltage-gated cation channels, diverse sensory modalities, which include gustatory chemosensation, mechanosensation, hygrosensation, and nociception)
3L	3100000	3375000	LPV_LPS	LPS	AGAP010431	3.30118e-07	11	neutral	0	0	0	0	0	0	0	0	11	0	0	unspecified product	FBgn0085399	unspecified product
3L	23100000	24650000	LPV_LPS	LPS	AGAP011384	2.99532e-07	23	neutral	4	0	0	0	0	0	0	0	19	0	0	unspecified product	FBgn0087007	big bang (involved in border follicle cell migration and imaginal disc-derived wing morphogenesis)
3L	36350000	36525000	LPV_LPS	LPS	AGAP012019	4.50369e-08	25	neutral	4	0	0	2	19	0	0	0	0	0	0	unspecified product	NA	NA
3L	39325000	39525000	LPV_LPS	LPS	AGAP012255	1.18613e-05	21	neutral	7	0	0	0	0	0	0	0	14	0	0	unspecified product	FBgn0024232	gprs (expressed in embryonic/larval central nervous system and ventral midline of embryo)
3L	39325000	39525000	LPV_LPS	LPS	AGAP012256	3.87322e-08	57	soft/linkedSoft	0	0	0	12	0	0	2	0	0	0	43	Polypeptide N-acetylgalactosaminyltransferase	FBgn0031681	Pgant5, Polypeptide N-Acetylgalactosaminyltransferase 5 (essential and affects digestive system acidification)
3L	39325000	39525000	LPV_LPS	LPS	AGAP028708	4.46642e-06	10	neutral	0	0	0	1	8	0	0	0	0	1	0	Polypeptide N-acetylgalactosaminyltransferase	NA	NA
3R	17050000	17225000	LPV_LPS	LPS	AGAP008758	6.43055e-06	4	neutral	4	0	0	0	0	0	0	0	0	0	0	unspecified product	NA	NA
3R	17050000	17225000	LPV_LPS	LPS	AGAP008759	6.43055e-06	2	neutral	0	0	0	0	1	0	1	0	0	0	0	Ionotropic receptor IR41b	FBgn0040849	Ionotropic receptor 41a (detection of chemical stimulus, is expressed in adult olfactory receptor neuron Ir41a and antennal lobe glomerulus VM6)
3R	20650000	20875000	LPV_LPS	LPS	AGAP008914	2.58759e-06	18	neutral	10	0	0	0	0	0	0	0	8	0	0	unspecified product	FBgn0000370	cryptocephal (leucine zipper transcription factors)
3R	20650000	20875000	LPV_LPS	LPS	AGAP008915	2.32031e-07	12	neutral	0	0	0	1	2	0	0	0	9	0	0	gamma-glutamyltranspeptidase	FBgn0030932	gamma-glutamyl transpeptidase (The roles of the product of Ggt-1 include glutathione metabolism, reproduction and light avoidance)
3R	20650000	20875000	LPV_LPS	LPS	AGAP028196	2.32031e-07	4	neutral	0	0	0	0	4	0	0	0	0	0	0	Gamma-glutamyltranspeptidase	NA	NA
3R	32300000	32475000	LPV_LPS	LPS	AGAP009415	8.74404e-10	6	neutral	0	0	0	0	2	0	0	0	4	0	0	lysophosphatidate acyltransferase	FBgn0026718	1-Acylglycerol-3-phosphate O-acyltransferase 2 (Involved in behavioral response to ethanol)
3R	43750000	43975000	LPV_LPS	LPS	AGAP009827	6.44946e-09	26	neutral	0	0	0	0	0	0	0	0	0	0	26	CCR4-NOT transcription complex subunit 4	FBgn0051716	CCR4-NOT transcription complex subunit 4 (DNA binding)
3R	47625000	47925000	LPV_LPS	LPS	AGAP010016	3.01907e-05	1	neutral	1	0	0	0	0	0	0	0	0	0	0	cytochrome b5 domain-containing protein 1	FBgn0031596	unspecified product
3R	47625000	47925000	LPV_LPS	LPS	AGAP010017	2.76978e-12	53	neutral	0	0	0	0	0	0	0	0	48	0	5	TNF receptor-associated factor 4	FBgn0026319	TNF-receptor-associated factor 4 (role in morphogenesis, required for normal embryonic development, cell death, and cell growth.)
3R	47625000	47925000	LPV_LPS	LPS	AGAP010019	1.05554e-07	62	neutral	43	0	0	0	0	0	0	0	0	0	19	RWD domain-containing protein 4A	FBgn0032703	unspecified product
3R	47625000	47925000	LPV_LPS	LPS	AGAP010020	1.05554e-07	11	neutral	8	0	0	0	3	0	0	0	0	0	0	unspecified product	FBgn0032700	unspecified product
3R	48550000	48725000	LPV_LPS	LPS	AGAP010076	6.95849e-07	16	neutral	1	0	0	1	4	0	0	0	10	0	0	Homer homolog 1	FBgn0025777	homer (adaptor protein binding to group I metabotropic glutamate receptors and other intracellular signaling proteins. Scaffolding protein required for the function of neural networks controlling locomotor activity and behavioral plasticity and regulation of sleep
3R	49350000	49525000	LPV_LPS	LPS	AGAP010145	2.68425e-06	2	neutral	0	1	0	1	0	0	0	0	0	0	0	Yellow	FBgn0032601	Yellow-b (protein involved in color pattering, eggshell integrity and mating behavior)
3R	49350000	49525000	LPV_LPS	LPS	AGAP010146	2.68425e-06	8	neutral	1	0	0	0	3	0	0	0	4	0	0	unspecified product	FBgn0032602	Pickpocket 17 (involved in sodium ion transmembrane transport)
